# Supplementary material for: Long-Term Mortality in Critically Ill Tracheostomized Patients Based on Home Mechanical Ventilation at Discharge
Source: J Pers Med. 2021 Nov 25;11(12):1257. doi: 10.3390/jpm11121257 (PMC8706308; doi:10.3390/jpm11121257)
Supplement: Supplementary file 1 [file jpm-11-01257-s001.zip]

Archive with 1 entries (1 files):
- jpm-1409756-supplementary.pdf
